# Supplementary material for: The scRNA-sequencing landscape of pancreatic ductal adenocarcinoma revealed distinct cell populations associated with tumor initiation and progression
Source: Genes Dis. 2024 May 10;12(3):101323. doi: 10.1016/j.gendis.2024.101323 (PMC11907457; doi:10.1016/j.gendis.2024.101323)
Supplement: Multimedia component 2 [file mmc2.xlsx]

## Sheet: Sheet1
Patient ID	Gender	Location of Primary Tumor	Pathology	TNM Staging
Patient-1	Female	Head of pancreas	Pancreatic ductal adenocarcinoma	T3N0M0
Patient-2	Male	Neck and body of pancreas	Pancreatic ductal adenocarcinoma	T2N0M0
Patient-3	Male	Head of pancreas	Pancreatic ductal adenocarcinoma	T2N1M0
Patient-4	Female	Head of pancreas	Pancreatic ductal adenocarcinoma	T3N1M0
Patient-5	Female	Neck of pancreas	Pancreatic ductal adenocarcinoma	T2N1M0
Patient-6	Male	Head of pancreas	Pancreatic ductal adenocarcinoma	T2N2M0
Patient-7	Male	Head of pancreas	Pancreatic ductal adenocarcinoma	T3N2M0
Patient-8	Male	Head and neck of pancreas	Pancreatic ductal adenocarcinoma	T2N1M0
