# Supplementary material for: The scRNA-sequencing landscape of pancreatic ductal adenocarcinoma revealed distinct cell populations associated with tumor initiation and progression
Source: Genes Dis. 2024 May 10;12(3):101323. doi: 10.1016/j.gendis.2024.101323 (PMC11907457; doi:10.1016/j.gendis.2024.101323)
Supplement: Multimedia component 3 [file mmc3.xlsx]

## Sheet: Sheet1
Name	Sequence
shMMP1-1-F	GATCCgtgaagatgaaaggtggaccaaCTCGAGttggtccacctttcatcttcacTTTTTG
shMMP1-1-R	AATTCAAAAAgtgaagatgaaaggtggaccaaCTCGAGttggtccacctttcatcttcacG
shMMP1-2-F	GATCCgcaacaatttcagagagtacaaCTCGAGttgtactctctgaaattgttgcTTTTTG
shMMP1-2-R	AATTCAAAAAgcaacaatttcagagagtacaaCTCGAGttgtactctctgaaattgttgcG
MMP1-OE-F	gttttgacctccatagaagattctagaGCCACCatgTACCCATACGACGTCCCAGACTACGCTatgcacagctttcctccac
MMP1-OE-R	CGGAGCGATCGCAGATCCTTCTCGAGtcaatttttcctgcagttgaac
shFGF19-1-F	GATCCgccacttggaatctgacatgttCTCGAGaacatgtcagattccaagtggcTTTTTG
shFGF19-1-R	AATTCAAAAAgccacttggaatctgacatgttCTCGAGaacatgtcagattccaagtggcG
shFGF19-2-F	GATCCgcgcgcacagtttgctggagatCTCGAGatctccagcaaactgtgcgcgcTTTTTG
shFGF19-2-R	AATTCAAAAAgcgcgcacagtttgctggagatCTCGAGatctccagcaaactgtgcgcgcG
shMMP7-1-F	GATCCCCTACCTATAACTGGAATGTTCTCGAGAACATTCCAGTTATAGGTAGGTTTTTG
shMMP7-1-R	AATTCAAAAACCTACCTATAACTGGAATGTTCTCGAGAACATTCCAGTTATAGGTAGGG
shMMP7-2-F	GATCCCGTCATAGAAATAATGCAGAACTCGAGTTCTGCATTATTTCTATGACGTTTTTG
shMMP7-2-R	AATTCAAAAACGTCATAGAAATAATGCAGAACTCGAGTTCTGCATTATTTCTATGACGG
shS100A2-1-F	GATCCGGGAAATGAAGGAACTTCTCTCGAGAGAAGTTCCTTCATTTCCCTTTTTG
shS100A2-1-R	AATTCAAAAAGGGAAATGAAGGAACTTCTCTCGAGAGAAGTTCCTTCATTTCCCG
shS100A2-2-F	GATCCGTCACTACCTTCCACAAGTCTCGAGACTTGTGGAAGGTAGTGACTTTTTG
shS100A2-2-R	AATTCAAAAAGTCACTACCTTCCACAAGTCTCGAGACTTGTGGAAGGTAGTGACG
S100A2-OE-F	gttttgacctccatagaagattctagaGCCACCatgTACCCATACGACGTCCCAGACTACGCTatgatgtgcagttctctgg
S100A2-OE-R	CGGAGCGATCGCAGATCCTTCTCGAGtcagggtcggtctggg
MMP7-qpcr-F	TCGGAGGAGATGCTCACTTCGA
MMP7-qpcr-R	GGATCAGAGGAATGTCCCATACC
MMP1-qpcr-F	ATGAAGCAGCCCAGATGTGGAG
MMP1-qpcr-R	TGGTCCACATCTGCTCTTGGCA
FGF19-qpcr-F	TGCACAGCGTGCGGTACCTCT
FGF19-qpcr-R	CGGTACACATTGTAGCCATCTGG
S100A2-qpcr-F	TGATGTGCAGTTCTCTGGAGC
S100A2-qpcr-R	CACTTTCTCCCCCACAAAGC
SOX9-qpcr-F	AGCGAACGCACATCAAGAC
SOX9-qpcr-R	CTGTAGGCGATCTGTTGGGG
CA2-qpcr-F	GGGTACGGCAAACACAACG
CA2-qpcr-R	GGCTGTATGAGTGTCGATGTC
RPS29-qpcr-F	AATATGTGCCGCCAGTGTTT
RPS29-qpcr-R	CCCGGATAATCCTCTGAAGG
