# Supplementary material for: The scRNA-sequencing landscape of pancreatic ductal adenocarcinoma revealed distinct cell populations associated with tumor initiation and progression
Source: Genes Dis. 2024 May 10;12(3):101323. doi: 10.1016/j.gendis.2024.101323 (PMC11907457; doi:10.1016/j.gendis.2024.101323)
Supplement: Multimedia component 4 [file mmc4.xlsx]

## Sheet: Sheet1
Cell subset	Signature
CCL2+ Mφ	CSTB
CCL2+ Mφ	CCL2
CCL2+ Mφ	ADM
CCL2+ Mφ	PLIN2
CCL2+ Mφ	SPP1
CCL2+ Mφ	ENO2
CCL2+ Mφ	TIMP1
CCL2+ Mφ	IL1RN
CCL2+ Mφ	NUPR1
CCL2+ Mφ	CCL7
CCL2+ Mφ	RETN
CCL2+ Mφ	CCL20
CCL2+ Mφ	C15orf48
CCL2+ Mφ	CTSL
CCL2+ Mφ	ANGPTL4
CCL2+ Mφ	SLC2A1
CCL2+ Mφ	MARCO
CCL2+ Mφ	SLAMF9
CCL2+ Mφ	HILPDA
CCL2+ Mφ	LDHA
Naïve B	MS4A1
Naïve B	FCMR
Naïve B	CD69
Naïve B	CD52
Naïve B	BANK1
Naïve B	HLA-DPB1
Naïve B	PTPRC
Naïve B	HLA-DQA1
Naïve B	LTB
Naïve B	BTG1
Naïve B	HLA-DRA
Naïve B	LINC00926
Naïve B	HLA-DRB1
Naïve B	LCP1
Naïve B	CD22
Naïve B	MT-CO1
Naïve B	CD37
Naïve B	NAPSB
Naïve B	MT-CO3
Naïve B	CD48
S100A2 tumor	FTH1
S100A2 tumor	GADD45B
S100A2 tumor	MT2A
S100A2 tumor	S100A2
S100A2 tumor	IER2
S100A2 tumor	ATF3
S100A2 tumor	JUN
S100A2 tumor	DNAJB1
S100A2 tumor	PPP1R15A
S100A2 tumor	ADM
S100A2 tumor	KRT17
PanIN	CRISP3
PanIN	MMP1
PanIN	TCN1
PanIN	APCS
PanIN	FGF19
PanIN	LCN2
PanIN	SCGB3A1
PanIN	SERPINA1
PanIN	PIGR
PanIN	CRP
PanIN	DUOXA2
PanIN	CLDN10
PanIN	PLAT
PanIN	CLDN2
PanIN	FOLR1
PanIN	PI3
PanIN	CLU
PanIN	CEACAM7
PanIN	SERPING1
PanIN	SAA1
